# Supplementary material for: Decorin Promotes Osteoblastic Differentiation of Human Periodontal Ligament Stem Cells
Source: Molecules. 2022 Nov 25;27(23):8224. doi: 10.3390/molecules27238224 (PMC9739490; doi:10.3390/molecules27238224)
Supplement: Supplementary file 1 [file molecules-27-08224-s001.zip]

Archive with 1 entries (1 files):
- molecules-1970961-supplementary.pdf
